# Supplementary material for: The proposed modification of TNM staging and therapeutic strategy for skip metastasis in papillary thyroid carcinoma: A multicenter retrospective cohort study
Source: Cancer Med. 2023 May 4;12(12):13270–8. doi: 10.1002/cam4.6018 (PMC10315783; doi:10.1002/cam4.6018)
Supplement: Supplementary file 1 — Table S1 [file CAM4-12-13270-s003.xlsx]

## Sheet: Sheet1
Supplementary Table S1. Surgical complications after Thyroidectomy+CLND and LLND
Surgical complications	Thyroidectomy+CLND	%	LLND	%	P-value
patients	2706		461
Inpatient days, mean	3.2(3-7)		7.1(6-13)
Hypocalcemia	260	9.5	207	44.9	<0.01
temporary	257	9.4	188	40.7
permanent*	3	0.1	19	4.1
Vocal fold paralysis	95	3.5	87	18.9	<0.01
temporary	90	3.3	73	15.8
permanent*	5	0.2	14	3
Postoperative bleeding	7	0.3	5	1.1	<0.01
Chyle leakage	2	0.1	11	2.4	<0.01
*Symptoms persist for more than 3 months
