# Supplementary material for: The proposed modification of TNM staging and therapeutic strategy for skip metastasis in papillary thyroid carcinoma: A multicenter retrospective cohort study
Source: Cancer Med. 2023 May 4;12(12):13270–8. doi: 10.1002/cam4.6018 (PMC10315783; doi:10.1002/cam4.6018)
Supplement: Supplementary file 2 — Table S2 [file CAM4-12-13270-s001.xlsx]

## Sheet: Sheet1
Supplementary Tabls S2. Baseline characteristics of patients, pSkip vs pLLNM, before and after propensity score matching
	Before PSM					After PSM
	LLNM		Skip			LLNM		Skip
	(N = 388, %)		(N = 73, %)	P value		(N = 62, %)		(N = 62, %)	P value
Age				0					0.062
<= 55	340 (87.6)		40 (54.8)			51 (82.3)		42 (67.7)
> 55	48 (25.9)		33 (45.2)			11 (17.7)		20 (32.3)
Sex				0.045					1
Female	195 (50.3)		46 (63.0)			38 (61.3)		38 (61.3)
Male	193 (49.7)		27 (37.0)			24 (38.7)		24 (38.7)
BMI				0.527					0.28
<= 23.0	175 (45.1)		30 (41.1)			32 (51.6)		26 (41.9)
> 23.0	213 (54.9)		43 (58.9)			30 (48.4)		36 (58.1)
Diffuse thyroid disease				0.122					0.794
No	304 (78.4)		63 (86.3)			54 (87.1)		53 (85.5)
Yes	84 (21.6)		10 (13.7)			8 (12.9)		9 (14.5)
Location				0.014					0.366
Isthmus	6 (1.5)		0 (0.0)			0 (0.0)		0 (0.0)
Upper portion	175 (45.1)		46 (63.0)			32 (51.6)		37 (59.7)
Mid-lower portion	207 (53.4)		27 (37.0)			30 (48.4)		25 (40.3)
Hashimoto's thyroiditis				0.649					0.783
No	338 (87.1)		65 (89.0)			54 (87.1)		55 (88.7)
Yes	50 (12.9)		8 (11.0)			8 (12.9)		7 (11.3)
Nodular goiter				0.045					0.467
No	179 (46.1)		43 (58.9)			38 (61.3)		34 (54.8)
Yes	209 (53.9)		30 (41.1)			24 (38.7)		28 (45.2)
Bilateral lesions				0.31					0.847
No	236 (60.8)		49 (67.1)			43 (69.4)		42 (67.7)
Yes	152 (39.2)		24 (32.9)			19 (30.6)		20 (32.3)
No. of positive LN				0					0.828
< 5	93 (24.0)		59 (80.8)			49 (79.0)		48 (77.4)
>= 5	295 (76.0)		14 (19.2)			13 (21.0)		14 (22.6)
Capsular invasion				0.877					1
No	99 (25.5)		18 (24.7)			15 (24.2)		15 (24.2)
Yes	289 (74.5)		55 (75.3)			47 (75.8)		47 (75.8)
Maximum Tumor Diameter				0.996					0.255
< 1.0cm	133 (34.3)		25 (34.2)			18 (29.0)		24 (38.7)
>= 1.0cm	255 (65.7)		48 (65.8)			44 (71.0)		38 (61.3)
Multifocality				0.048					0.362
No	185 (47.7)		44 (60.3)			39 (62.9)		34 (54.8)
Yes	203 (52.3)		29 (39.7)			23 (37.1)		28 (45.2)
