# Supplementary material for: The proposed modification of TNM staging and therapeutic strategy for skip metastasis in papillary thyroid carcinoma: A multicenter retrospective cohort study
Source: Cancer Med. 2023 May 4;12(12):13270–8. doi: 10.1002/cam4.6018 (PMC10315783; doi:10.1002/cam4.6018)
Supplement: Supplementary file 3 — Table S3 [file CAM4-12-13270-s002.xlsx]

## Sheet: Sheet1
Supplementary Tabls S3. Baseline characteristics of patients, pSkip vs pCLNM, before and after propensity score matching
	Before PSM					After PSM
	CLNM		Skip			CLNM		Skip
	(N = 1120, %)		(N = 73, %)	P value		(N = 59, %)		(N = 59, %)	P value
Age				0					0.566
<= 55	992 (88.6)		40 (54.8)			36 (61.0)		39 (66.1)
> 55	128 (11.4)		33 (45.2)			23 (39.0)		20 (33.9)
Sex				0.297					0.701
Female	636 (56.8)		46 (63.0)			39 (66.1)		37 (62.7)
Male	484 (43.2)		27 (37.0)			20 (33.9)		22 (37.3)
BMI				0.337					0.709
<= 23.0	525 (46.9)		30 (41.1)			24 (40.7)		26 (44.1)
> 23.0	595 (53.1)		43 (58.9)			35 (59.3)		33 (55.9)
Diffuse thyroid disease				0.189					0.36
No	896 (80.0)		63 (86.3)			45 (76.3)		49 (83.1)
Yes	224 (20.0)		10 (13.7)			14 (23.7)		10 (16.9)
Location				0					0.45
Isthmus	86 (7.7)		0 (0.0)			0 (0.0)		0 (0.0)
Upper portion	303 (27.1)		46 (63.0)			38 (64.4)		34 (57.6)
Mid-lower portion	731 (65.3)		27 (37.0)			21 (35.6)		25 (42.4)
Hashimoto's thyroiditis				0.08					0.156
No	905 (80.8)		65 (89.0)			45 (76.3)		51 (86.4)
Yes	215 (19.2)		8 (11.0)			14 (23.7)		8 (13.6)
nodular goiter				0.002					0.706
No	846 (75.5)		43 (58.9)			37 (62.7)		35 (59.3)
Yes	274 (24.5)		30 (41.1)			22 (37.3)		24 (40.7)
Bilateral lesions				0.042					0.082
No	868 (77.5)		49 (67.1)			34 (57.6)		43 (72.9)
Yes	252 (22.5)		24 (32.9)			25 (42.4)		16 (27.1)
No. of positive LN				0.943					0.344
< 5	909 (81.2)		59 (80.8)			50 (84.7)		46 (78.0)
>= 5	211 (18.8)		14 (19.2)			9 (15.3)		13 (22.0)
Capsular invasion				0					0.23
No	522 (46.6)		18 (24.7)			21 (35.6)		15 (25.4)
Yes	598 (53.4)		55 (75.3)			38 (64.4)		44 (74.6)
Maximum Tumor Diameter				0					0.853
< 1.0cm	711 (63.5)		25 (34.2)			26 (44.1)		25 (42.4)
>= 1.0cm	409 (36.5)		48 (65.8)			33 (55.9)		34 (57.6)
Multifocality				0.861					0.461
No	648 (57.9)		43 (58.9)			29 (49.2)		33 (55.9)
Yes	472 (42.1)		30 (41.1)			30 (50.8)		26 (44.1)
